# Supplementary material for: The Small Molecule Inhibitor of the Type III Secretion System Fluorothiazinone Affects Flagellum Surface Presentation and Restricts Motility in Gram-Negative Bacteria
Source: Antibiotics (Basel). 2025 Aug 11;14(8):820. doi: 10.3390/antibiotics14080820 (PMC12382710; doi:10.3390/antibiotics14080820)
Supplement: Supplementary file 1 [file antibiotics-14-00820-s001.zip]

Archive with 1 entries (1 files):
- antibiotics-3774439-supplementary.pdf
